# Supplementary material for: Canine Parvovirus in Turkey: First Whole-Genome Sequences, Strain Distribution, and Prevalence
Source: Viruses. 2023 Apr 13;15(4):957. doi: 10.3390/v15040957 (PMC10145800; doi:10.3390/v15040957)
Supplement: Supplementary file 1 [file viruses-15-00957-s001.zip]

Archive with 5 entries (5 files):
- Supplement S1.pdf
- Supplement S2.pdf
- Supplement S3.pdf
- Supplement S4.pdf
- Supplement S5.pdf
